# Supplementary material for: Whole-genome sequencing and phenotyping of neglected and underutilized vegetable melons from the Salento diversity centre (Southern Italy)
Source: Front Plant Sci. 2025 Aug 19;16:1644621. doi: 10.3389/fpls.2025.1644621 (PMC12401921; doi:10.3389/fpls.2025.1644621)
Supplement: Supplementary file 2 [file Table1.xlsx]

## Sheet: S1
	Supplementary table 1. Number of private fixed alleles detected for each of the populations under study.
	Genebank ID	Number of private fixed alleles
	UBGCMC048	0
	UBGCMC051	3
	UBGCMC053	93
	UBGCMC054	440
	UBGCMC056	0
	UBGCMC057	170
	UBGCMC058	52
	UBGCMC059	28
	UBGCMC060	0
	UBGCMC061	1
	UBGCMC106	102
	UBGCMC107	90
	UBGCMC111	162
	UBGCMC113	11
	UBGCMC124	155

## Sheet: S2
	Supplementary table 2. Results of the analysis of variance (ANOVA) for fruit length, fruit width, length/width ratio, number of fruits per plant, mean fruit weight, plant yield and earliness index in the melon germplasm collection under study.
	Source of Variation	df	Fruit length	Fruit width	Length/width ratio	Fruits per plant	Mean fruit weight	Plant yield	Earliness index
	Population	14	***	***	***	***	**	**	***
	Year	1	**	**	**	n.s.	***	***	*
	Population:Year	14	***	n.s.	n.s.	n.s.	n.s.	n.s.	n.s.
	Replicate	2	***	n.s.	n.s.	n.s.	n.s.	n.s.	*
	df: degrees of freedom
	*, **, ***: significant at p < 0.05, 0.01, and 0.001, respectively; n.s: non-significant.

## Sheet: S3
	Supplementary Table 3. Variant Effect Predictor (VEP) analysis of SNPs with fixed private alleles in the population UBGCMC111. For each SNP, the table reports: genomic coordinates (chromosome and position); the fixed private allele in UBGCMC111; the reference and alternate alleles with respect to the Cucumis melo genome assembly AY_1.0 (NCBI ID: GCF_025177605.1); the predicted effect of the alter…
	Chromosome	Position	UBGCMC111 private and fixed allele	Reference allele	Alternate allele	Predicted variant effect	Gene ID	Transcript ID	Product
	NC_066857.1	17411442	C	T	C	upstream_gene_variant	LOC103490351	XM_051090755.1	kinesin-like protein KIN-7D, mitochondrial
	NC_066857.1	17451243	A	G	A	downstream_gene_variant	LOC103490416	XM_051082160.1	uncharacterized protein LOC103490416
	NC_066857.1	17451248	A	G	A	downstream_gene_variant	LOC103490416	XM_051082160.1	uncharacterized protein LOC103490416
	NC_066857.1	17679500	T	C	T	intergenic_variant
	NC_066857.1	18879536	T	C	T	3_prime_UTR_variant	LOC103489590	XM_051083644.1	uncharacterized protein LOC103489590
						downstream_gene_variant	LOC127149016	XR_007820199.1	uncharacterized LOC127149016, transcript variant X1
								XR_007820200.1	uncharacterized LOC127149016, transcript variant X2
								XR_007820207.1	uncharacterized LOC127149016, transcript variant X3
	NC_066857.1	25746554	A	C	A	downstream_gene_variant	LOC107991586	XM_017046730.1	uncharacterized protein LOC107991586
						downstream_gene_variant	LOC127148501	XM_051082420.1	protein TRANSPORT INHIBITOR RESPONSE 1-like
	NC_066857.1	29216804	C	T	C	downstream_gene_variant	LOC103492587	XM_017045578.2	pentatricopeptide repeat-containing protein At1g63080, mitochondrial-like isoform X1
								XM_017045579.2	pentatricopeptide repeat-containing protein At1g63080, mitochondrial-like isoform X1
								XM_017045581.2	pentatricopeptide repeat-containing protein At1g63080, mitochondrial-like isoform X1
								XM_051081218.1	pentatricopeptide repeat-containing protein At1g63080, mitochondrial-like isoform X1
								XM_051081224.1	pentatricopeptide repeat-containing protein At1g63080, mitochondrial-like isoform X1
								XM_051081225.1	pentatricopeptide repeat-containing protein At1g63080, mitochondrial-like isoform X1
								XM_051081226.1	pentatricopeptide repeat-containing protein At1g63080, mitochondrial-like isoform X1
								XM_051081230.1	pentatricopeptide repeat-containing protein At1g63080, mitochondrial-like isoform X1
								XM_051081234.1	pentatricopeptide repeat-containing protein At1g63080, mitochondrial-like isoform X1
								XM_051081239.1	pentatricopeptide repeat-containing protein At1g63080, mitochondrial-like isoform X1
								XM_051081244.1	pentatricopeptide repeat-containing protein At1g63080, mitochondrial-like isoform X1
								XM_051081246.1	pentatricopeptide repeat-containing protein At1g63080, mitochondrial-like isoform X1
								XM_051081249.1	pentatricopeptide repeat-containing protein At1g63080, mitochondrial-like isoform X1
								XM_051081250.1	pentatricopeptide repeat-containing protein At1g63080, mitochondrial-like isoform X1
								XM_051081255.1	pentatricopeptide repeat-containing protein At1g63080, mitochondrial-like isoform X1
								XM_051081257.1	pentatricopeptide repeat-containing protein At1g63080, mitochondrial-like isoform X1
								XM_051081259.1	pentatricopeptide repeat-containing protein At1g63080, mitochondrial-like isoform X1
								XM_051081261.1	pentatricopeptide repeat-containing protein At1g63080, mitochondrial-like isoform X1
								XM_051081265.1	pentatricopeptide repeat-containing protein At1g63080, mitochondrial-like isoform X1
								XM_051081271.1	pentatricopeptide repeat-containing protein At1g63080, mitochondrial-like isoform X1
								XM_051081278.1	pentatricopeptide repeat-containing protein At1g63330-like isoform X2
								XM_051081281.1	pentatricopeptide repeat-containing protein At1g63330-like isoform X2
								XM_051081283.1	pentatricopeptide repeat-containing protein At1g63330-like isoform X2
								XM_051081285.1	pentatricopeptide repeat-containing protein At3g22470, mitochondrial-like isoform X3
						intron_variant		XM_051081263.1	pentatricopeptide repeat-containing protein At1g63080, mitochondrial-like isoform X1
						missense_variant	LOC127143803	XM_051081317.1	putative pentatricopeptide repeat-containing protein At1g12700, mitochondrial isoform X1
								XM_051081320.1	putative pentatricopeptide repeat-containing protein At1g12700, mitochondrial isoform X2
						non_coding_transcript_exon_variant		XR_007818935.1	putative pentatricopeptide repeat-containing protein At1g12700, mitochondrial, transcript variant X1
								XR_007818938.1	putative pentatricopeptide repeat-containing protein At1g12700, mitochondrial, transcript variant X2
								XR_007818939.1	putative pentatricopeptide repeat-containing protein At1g12700, mitochondrial, transcript variant X3
								XR_007818940.1	putative pentatricopeptide repeat-containing protein At1g12700, mitochondrial, transcript variant X4
								XR_007818941.1	putative pentatricopeptide repeat-containing protein At1g12700, mitochondrial, transcript variant X5
								XR_007818944.1	putative pentatricopeptide repeat-containing protein At1g12700, mitochondrial, transcript variant X6
								XR_007818945.1	putative pentatricopeptide repeat-containing protein At1g12700, mitochondrial, transcript variant X7
								XR_007818946.1	putative pentatricopeptide repeat-containing protein At1g12700, mitochondrial, transcript variant X8
								XR_007818947.1	putative pentatricopeptide repeat-containing protein At1g12700, mitochondrial, transcript variant X9
								XR_007818948.1	putative pentatricopeptide repeat-containing protein At1g12700, mitochondrial, transcript variant X10
								XR_007818951.1	putative pentatricopeptide repeat-containing protein At1g12700, mitochondrial, transcript variant X11
								XR_007818952.1	putative pentatricopeptide repeat-containing protein At1g12700, mitochondrial, transcript variant X12
								XR_007818953.1	putative pentatricopeptide repeat-containing protein At1g12700, mitochondrial, transcript variant X13
								XR_007818954.1	putative pentatricopeptide repeat-containing protein At1g12700, mitochondrial, transcript variant X14
								XR_007818955.1	putative pentatricopeptide repeat-containing protein At1g12700, mitochondrial, transcript variant X15
								XR_007818956.1	putative pentatricopeptide repeat-containing protein At1g12700, mitochondrial, transcript variant X16
								XR_007818957.1	putative pentatricopeptide repeat-containing protein At1g12700, mitochondrial, transcript variant X17
								XR_007818958.1	putative pentatricopeptide repeat-containing protein At1g12700, mitochondrial, transcript variant X18
	NC_066857.1	30042194	T	C	T	downstream_gene_variant	LOC103492625	XM_051079313.1	RAN GTPase-activating protein 1
	NC_066857.1	35082486	T	A	T	downstream_gene_variant	LOC103499839	XM_008462958.3	photosynthetic NDH subunit of subcomplex B 1, chloroplastic
						intron_variant	LOC103499841	XM_008462959.3	protein LPA3
	NC_066857.1	35183438	C	T	C	downstream_gene_variant	LOC103499827	XM_008462938.3	F-box/LRR-repeat protein 14 isoform X1
								XM_008462939.3	F-box/LRR-repeat protein 14 isoform X4
								XM_008462940.3	F-box/LRR-repeat protein 14 isoform X3
								XM_008462941.3	F-box/LRR-repeat protein 14 isoform X3
								XM_008462942.3	F-box/LRR-repeat protein 14 isoform X3
								XM_017047177.2	F-box/LRR-repeat protein 14 isoform X2
								XM_051088650.1	F-box/LRR-repeat protein 14 isoform X3
						downstream_gene_variant	LOC103499829	XM_008462943.3	acetylornithine aminotransferase, mitochondrial
						upstream_gene_variant	TRNAQ-UUG_1	unassigned_transcript_58	tRNA-Gln
	NC_066857.1	35187763	G	A	G	downstream_gene_variant	LOC103499826	XM_008462936.3	BRAP2 RING ZnF UBP domain-containing protein 2
						synonymous_variant	LOC103499827	XM_008462938.3	F-box/LRR-repeat protein 14 isoform X1
								XM_008462939.3	F-box/LRR-repeat protein 14 isoform X4
								XM_008462940.3	F-box/LRR-repeat protein 14 isoform X3
								XM_008462941.3	F-box/LRR-repeat protein 14 isoform X3
								XM_008462942.3	F-box/LRR-repeat protein 14 isoform X3
								XM_017047177.2	F-box/LRR-repeat protein 14 isoform X2
								XM_051088650.1	F-box/LRR-repeat protein 14 isoform X3
						upstream_gene_variant	LOC103499829	XM_008462943.3	acetylornithine aminotransferase, mitochondrial
	NC_066858.1	1578498	G	A	G	downstream_gene_variant	LOC103492267	XM_008452566.3	protein IQ-domain 26-like
							LOC103492268	XM_008452567.3	probable pectinesterase 53
	NC_066858.1	5473702	T	T	C	3_prime_UTR_variant	LOC103492044	XM_008452225.3	ETHYLENE INSENSITIVE 3-like 3 protein isoform X1
								XM_008452226.3	ETHYLENE INSENSITIVE 3-like 3 protein isoform X2
								XM_051080773.1	ETHYLENE INSENSITIVE 3-like 3 protein isoform X1
						non_coding_transcript_exon_variant		XR_007818038.1	ETHYLENE INSENSITIVE 3-like 3 protein, transcript variant X3
	NC_066858.1	11250275	T	C	T	intergenic_variant
	NC_066859.1	1511555	T	G	T	intergenic_variant
	NC_066859.1	3740646	T	C	T	intergenic_variant
	NC_066859.1	6491872	T	C	T	intergenic_variant
	NC_066859.1	10931331	G	A	G	intergenic_variant
	NC_066859.1	16182120	G	C	G	intergenic_variant
	NC_066859.1	30366804	G	A	G	downstream_gene_variant	LOC103487781	XM_008446239.3	LOB domain-containing protein 22-like
						upstream_gene_variant	LOC103487782	XM_008446240.3	zinc transporter 4, chloroplastic
						upstream_gene_variant	LOC103487780	XM_051082450.1	beta-fructofuranosidase, insoluble isoenzyme CWINV3-like
	NC_066860.1	579016	G	A	G	intron_variant	LOC103503494	XM_008467692.3	uncharacterized protein LOC103503494 isoform X1
								XM_008467693.3	uncharacterized protein LOC103503494 isoform X2
	NC_066860.1	581957	T	G	T	intron_variant	LOC103503494	XM_008467692.3	uncharacterized protein LOC103503494 isoform X1
								XM_008467693.3	uncharacterized protein LOC103503494 isoform X2
	NC_066860.1	810902	A	G	A	downstream_gene_variant	LOC103503509	XM_008467715.3	peroxidase 20
						downstream_gene_variant	LOC103503510	XM_008467717.3	tobamovirus multiplication protein 2B isoform X2
								XM_051083483.1	tobamovirus multiplication protein 2B isoform X1
	NC_066860.1	22290659	C	T	C	intergenic_variant
	NC_066860.1	31754991	A	G	A	upstream_gene_variant	LOC103486703	XM_008444730.3	putative pentatricopeptide repeat-containing protein At5g06400, mitochondrial
						downstream_gene_variant	LOC103486704	XM_008444731.3	fra a 1-associated protein
						upstream_gene_variant	LOC103486705	XM_008444733.3	calcium-dependent protein kinase 26-like
						downstream_gene_variant	TRNAR-UCU_5	unassigned_transcript_196	tRNA-Arg
	NC_066861.1	2415136	C	T	C	upstream_gene_variant	LOC103491353	XM_008451258.3	uncharacterized protein LOC103491353
						missense_variant	LOC103491354	XM_051085159.1	uncharacterized protein LOC103491354 isoform X1
								XM_051085160.1	uncharacterized protein LOC103491354 isoform X1
								XM_051085161.1	uncharacterized protein LOC103491354 isoform X2
	NC_066861.1	9307387	T	C	T	upstream_gene_variant	LOC103496954	XM_008459003.2	uncharacterized protein At1g28695-like
	NC_066861.1	29168186	C	A	C	upstream_gene_variant	LOC103497367	XM_008459529.3	NADH-cytochrome b5 reductase-like protein
	NC_066861.1	29318814	G	T	G	downstream_gene_variant	LOC103497545	XM_008459782.3	ABC transporter G family member 32 isoform X2
								XM_051084850.1	ABC transporter G family member 32 isoform X1
								XM_051084851.1	ABC transporter G family member 32 isoform X1
								XM_051084853.1	ABC transporter G family member 32 isoform X3
	NC_066861.1	29318924	C	T	C	downstream_gene_variant	LOC103497545	XM_008459782.3	ABC transporter G family member 32 isoform X2
								XM_051084850.1	ABC transporter G family member 32 isoform X1
								XM_051084851.1	ABC transporter G family member 32 isoform X1
								XM_051084853.1	ABC transporter G family member 32 isoform X3
	NC_066861.1	29990772	T	G	T	intron_variant	LOC103498457	XM_008461059.3	uncharacterized protein LOC103498457 isoform X2
								XM_051084912.1	uncharacterized protein LOC103498457 isoform X1
						downstream_gene_variant	LOC103498461	XM_008461064.3	tetraspanin-2
						downstream_gene_variant	LOC103498466	XM_008461073.3	uncharacterized protein LOC103498466
						upstream_gene_variant	LOC103498473	XM_017045601.2	enhanced ethylene response protein 5 isoform X1
								XM_017045603.2	enhanced ethylene response protein 5 isoform X2
	NC_066862.1	840153	A	G	A	downstream_gene_variant	LOC103483178	XM_008439657.3	transcription factor MTB1
								XM_051085847.1	transcription factor MTB1
						downstream_gene_variant	LOC103483179	XM_008439658.3	uncharacterized protein LOC103483179
	NC_066862.1	2401175	G	A	G	upstream_gene_variant	LOC103483439	XM_008440056.3	FCS-Like Zinc finger 3
						upstream_gene_variant	LOC103483442	XM_017043530.2	pentatricopeptide repeat-containing protein At1g63130, mitochondrial-like
	NC_066862.1	2401181	C	T	C	upstream_gene_variant	LOC103483439	XM_008440056.3	FCS-Like Zinc finger 3
						upstream_gene_variant	LOC103483442	XM_017043530.2	pentatricopeptide repeat-containing protein At1g63130, mitochondrial-like
	NC_066862.1	2446752	T	C	T	downstream_gene_variant	LOC103483446	XM_008440066.3	uncharacterized protein LOC103483446 isoform X2
								XM_008440068.3	uncharacterized protein LOC103483446 isoform X3
								XM_008440069.3	uncharacterized protein LOC103483446 isoform X5
								XM_008440070.3	uncharacterized protein LOC103483446 isoform X5
								XM_008440073.3	uncharacterized protein LOC103483446 isoform X9
								XM_008440074.3	uncharacterized protein LOC103483446 isoform X11
								XM_051085980.1	uncharacterized protein LOC103483446 isoform X1
								XM_051085981.1	uncharacterized protein LOC103483446 isoform X1
								XM_051085982.1	uncharacterized protein LOC103483446 isoform X4
								XM_051085983.1	uncharacterized protein LOC103483446 isoform X5
								XM_051085984.1	uncharacterized protein LOC103483446 isoform X6
								XM_051085985.1	uncharacterized protein LOC103483446 isoform X7
								XM_051085986.1	uncharacterized protein LOC103483446 isoform X7
								XM_051085987.1	uncharacterized protein LOC103483446 isoform X8
								XM_051085988.1	uncharacterized protein LOC103483446 isoform X10
								XM_051085989.1	uncharacterized protein LOC103483446 isoform X10
								XM_051085990.1	uncharacterized protein LOC103483446 isoform X10
								XM_051085991.1	uncharacterized protein LOC103483446 isoform X10
								XR_007821600.1	uncharacterized LOC103483446, transcript variant X10
								XR_007821601.1	uncharacterized LOC103483446, transcript variant X11
								XR_007821602.1	uncharacterized LOC103483446, transcript variant X12
						upstream_gene_variant	LOC103483448	XM_008440078.3	RING-H2 finger protein ATL52
	NC_066862.1	2446871	T	G	T	downstream_gene_variant	LOC103483446	XM_008440066.3	uncharacterized protein LOC103483446 isoform X2
								XM_008440068.3	uncharacterized protein LOC103483446 isoform X3
								XM_008440069.3	uncharacterized protein LOC103483446 isoform X5
								XM_008440070.3	uncharacterized protein LOC103483446 isoform X5
								XM_008440073.3	uncharacterized protein LOC103483446 isoform X9
								XM_008440074.3	uncharacterized protein LOC103483446 isoform X11
								XM_051085980.1	uncharacterized protein LOC103483446 isoform X1
								XM_051085981.1	uncharacterized protein LOC103483446 isoform X1
								XM_051085982.1	uncharacterized protein LOC103483446 isoform X4
								XM_051085983.1	uncharacterized protein LOC103483446 isoform X5
								XM_051085984.1	uncharacterized protein LOC103483446 isoform X6
								XM_051085985.1	uncharacterized protein LOC103483446 isoform X7
								XM_051085986.1	uncharacterized protein LOC103483446 isoform X7
								XM_051085987.1	uncharacterized protein LOC103483446 isoform X8
								XM_051085988.1	uncharacterized protein LOC103483446 isoform X10
								XM_051085989.1	uncharacterized protein LOC103483446 isoform X10
								XM_051085990.1	uncharacterized protein LOC103483446 isoform X10
								XM_051085991.1	uncharacterized protein LOC103483446 isoform X10
								XR_007821600.1	uncharacterized LOC103483446, transcript variant X10
								XR_007821601.1	uncharacterized LOC103483446, transcript variant X11
								XR_007821602.1	uncharacterized LOC103483446, transcript variant X12
						upstream_gene_variant	LOC103483448	XM_008440078.3	RING-H2 finger protein ATL52
						downstream_gene_variant	LOC103483450	XM_008440080.3	BTB/POZ domain-containing protein At5g17580 isoform X1
								XM_008440081.3	BTB/POZ domain-containing protein At5g17580 isoform X2
	NC_066863.1	4479548	C	A	C	intron_variant	LOC103501776	XM_008465465.3	uncharacterized protein LOC103501776 isoform X1
								XM_008465466.3	uncharacterized protein LOC103501776 isoform X2
						downstream_gene_variant	LOC103501777	XM_008465469.3	uncharacterized protein LOC103501777 isoform X1
								XM_051087973.1	uncharacterized protein LOC103501777 isoform X2
	NC_066863.1	6453952	G	T	G	downstream_gene_variant	LOC103487658	XM_008446068.3	uncharacterized protein LOC103487658
	NC_066863.1	10114645	A	G	A	intergenic_variant
	NC_066863.1	14344365	C	T	C	intergenic_variant
	NC_066863.1	15474521	T	C	T	downstream_gene_variant	LOC103495758	XM_008457413.3	putative clathrin assembly protein At4g40080
	NC_066863.1	22406854	A	C	A	intergenic_variant
	NC_066863.1	24366401	G	T	G	intergenic_variant
	NC_066864.1	1936819	G	A	G	upstream_gene_variant	LOC127150598	XR_007823094.1	uncharacterized LOC127150598, transcript variant X1
						intron_variant&non_coding_transcript_variant		XR_007823095.1	uncharacterized LOC127150598, transcript variant X2
	NC_066864.1	1938873	C	T	C	upstream_gene_variant	LOC127150598	XR_007823094.1	uncharacterized LOC127150598, transcript variant X1
						intron_variant&non_coding_transcript_variant		XR_007823095.1	uncharacterized LOC127150598, transcript variant X2
	NC_066864.1	1938901	T	A	T	upstream_gene_variant	LOC127150598	XR_007823094.1	uncharacterized LOC127150598, transcript variant X1
						intron_variant&non_coding_transcript_variant		XR_007823095.1	uncharacterized LOC127150598, transcript variant X2
	NC_066864.1	1969117	G	A	G	synonymous_variant	LOC103484523	XM_008441639.2	E3 ubiquitin-protein ligase RMA1H1-like
						upstream_gene_variant	LOC103484524	XM_008441640.3	heat stress transcription factor B-2a-like
						downstream_gene_variant	TRNAV-UAC_2	unassigned_transcript_357	tRNA-Val
	NC_066864.1	1969748	G	A	G	3_prime_UTR_variant	LOC103484523	XM_008441639.2	E3 ubiquitin-protein ligase RMA1H1-like
						upstream_gene_variant	LOC103484524	XM_008441640.3	heat stress transcription factor B-2a-like
						downstream_gene_variant	TRNAV-UAC_2	unassigned_transcript_357	tRNA-Val
	NC_066864.1	1980155	A	G	A	upstream_gene_variant	LOC103484525	XM_008441641.3	monothiol glutaredoxin-S17
						intron_variant	LOC103484526	XM_008441642.3	putative nuclear RNA export factor SDE5
								XM_008441644.3	putative nuclear RNA export factor SDE5
								XM_008441645.3	putative nuclear RNA export factor SDE5
	NC_066864.1	1980670	G	A	G	upstream_gene_variant	LOC103484525	XM_008441641.3	monothiol glutaredoxin-S17
						intron_variant	LOC103484526	XM_008441642.3	putative nuclear RNA export factor SDE5
								XM_008441644.3	putative nuclear RNA export factor SDE5
								XM_008441645.3	putative nuclear RNA export factor SDE5
	NC_066864.1	1981779	C	A	C	upstream_gene_variant	LOC103484525	XM_008441641.3	monothiol glutaredoxin-S17
						intron_variant	LOC103484526	XM_008441642.3	putative nuclear RNA export factor SDE5
								XM_008441644.3	putative nuclear RNA export factor SDE5
								XM_008441645.3	putative nuclear RNA export factor SDE5
	NC_066864.1	1982542	A	T	A	upstream_gene_variant	LOC103484525	XM_008441641.3	monothiol glutaredoxin-S17
						missense_variant	LOC103484526	XM_008441642.3	putative nuclear RNA export factor SDE5
								XM_008441644.3	putative nuclear RNA export factor SDE5
								XM_008441645.3	putative nuclear RNA export factor SDE5
	NC_066864.1	1982964	C	T	C	upstream_gene_variant	LOC103484525	XM_008441641.3	monothiol glutaredoxin-S17
						intron_variant	LOC103484526	XM_008441642.3	putative nuclear RNA export factor SDE5
								XM_008441644.3	putative nuclear RNA export factor SDE5
								XM_008441645.3	putative nuclear RNA export factor SDE5
	NC_066864.1	2028532	C	T	C	downstream_gene_variant	LOC103484533	XM_008441655.3	stem-specific protein TSJT1-like isoform X1
								XM_008441656.3	stem-specific protein TSJT1-like isoform X2
								XM_008441657.2	stem-specific protein TSJT1-like isoform X3
						intron_variant	LOC103484535	XM_008441658.3	clathrin light chain 1-like
						downstream_gene_variant	LOC103484536	XM_008441659.3	RNA polymerase II C-terminal domain phosphatase-like 1
	NC_066864.1	4036898	A	C	A	upstream_gene_variant	LOC103484826	XM_008442124.3	subtilisin-like protease SBT1.7
	NC_066864.1	17107111	A	G	A	intergenic_variant
	NC_066864.1	18402212	A	G	A	intergenic_variant
	NC_066864.1	24100217	T	G	T	intergenic_variant
	NC_066865.1	2506305	G	C	G	downstream_gene_variant	LOC103498470	XM_008461076.3	serine/threonine-protein kinase PBL34 isoform X1
								XM_008461077.3	serine/threonine-protein kinase PBL34 isoform X2
						intron_variant	LOC103498472	XM_008461078.3	translation factor GUF1 homolog, mitochondrial isoform X1
								XM_008461080.3	translation factor GUF1 homolog, mitochondrial isoform X1
								XM_008461081.3	translation factor GUF1 homolog, mitochondrial isoform X2
	NC_066865.1	2747041	T	C	T	downstream_gene_variant	LOC103498034	XM_008460486.3	uncharacterized protein LOC103498034
						upstream_gene_variant	LOC103498035	XM_008460487.3	uncharacterized protein LOC103498035
	NC_066865.1	19354131	A	T	A	3_prime_UTR_variant	LOC103504382	XM_008468763.3	histidine kinase 4-like isoform X1
								XM_051090423.1	histidine kinase 4-like isoform X1
								XM_051090424.1	histidine kinase 4-like isoform X1
								XM_051090425.1	histidine kinase 4-like isoform X2
	NC_066865.1	19354175	T	C	T	3_prime_UTR_variant	LOC103504382	XM_008468763.3	histidine kinase 4-like isoform X1
								XM_051090423.1	histidine kinase 4-like isoform X1
								XM_051090424.1	histidine kinase 4-like isoform X1
								XM_051090425.1	histidine kinase 4-like isoform X2
	NC_066865.1	19360601	A	T	A	intergenic_variant
	NC_066865.1	19362116	G	A	G	intergenic_variant
	NC_066865.1	19362126	C	A	C	intergenic_variant
	NC_066865.1	19365289	C	T	C	intergenic_variant
	NC_066865.1	19366672	T	C	T	intergenic_variant
	NC_066865.1	19386995	T	C	T	downstream_gene_variant	LOC103483032	XM_051090426.1	pyruvate kinase 1, cytosolic-like
	NC_066865.1	19388880	A	G	A	intergenic_variant
	NC_066865.1	19388902	T	C	T	intergenic_variant
	NC_066865.1	19390858	T	C	T	intergenic_variant
	NC_066865.1	19391963	A	G	A	intergenic_variant
	NC_066865.1	19392457	A	G	A	intergenic_variant
	NC_066865.1	19392556	T	G	T	intergenic_variant
	NC_066865.1	19393655	A	T	A	intergenic_variant
	NC_066865.1	19401471	A	G	A	intergenic_variant
	NC_066865.1	19407435	A	G	A	intergenic_variant
	NC_066865.1	19407440	A	G	A	intergenic_variant
	NC_066865.1	19412954	T	C	T	intergenic_variant
	NC_066865.1	19416109	G	A	G	intergenic_variant
	NC_066865.1	19416222	A	G	A	intergenic_variant
	NC_066865.1	19416797	G	T	G	intergenic_variant
	NC_066865.1	19431755	C	G	C	intergenic_variant
	NC_066865.1	19431799	G	C	G	intergenic_variant
	NC_066865.1	19433300	C	A	C	intergenic_variant
	NC_066865.1	19433412	C	A	C	intergenic_variant
	NC_066865.1	19434649	C	T	C	intergenic_variant
	NC_066865.1	19437700	C	G	C	intergenic_variant
	NC_066865.1	19438973	G	T	G	intergenic_variant
	NC_066865.1	19444591	C	T	C	intergenic_variant
	NC_066865.1	19444621	T	G	T	intergenic_variant
	NC_066865.1	19445741	A	G	A	intergenic_variant
	NC_066865.1	19446442	T	A	T	intergenic_variant
	NC_066865.1	19446527	G	C	G	intergenic_variant
	NC_066865.1	19446543	T	C	T	intergenic_variant
	NC_066865.1	19447777	G	C	G	intergenic_variant
	NC_066865.1	19458195	A	C	A	upstream_gene_variant	LOC103504430	XM_051089574.1	beta-galactosidase 15-like
	NC_066865.1	19458230	T	C	T	upstream_gene_variant	LOC103504430	XM_051089574.1	beta-galactosidase 15-like
	NC_066865.1	19459026	T	A	T	upstream_gene_variant	LOC103504430	XM_051089574.1	beta-galactosidase 15-like
							LOC103483033	XM_051089575.1	beta-galactosidase 7-like
	NC_066865.1	19459069	C	G	C	upstream_gene_variant	LOC103504430	XM_051089574.1	beta-galactosidase 15-like
							LOC103483033	XM_051089575.1	beta-galactosidase 7-like
	NC_066865.1	19464862	T	C	T	downstream_gene_variant	LOC103504430	XM_051089574.1	beta-galactosidase 15-like
							LOC103483033	XM_051089575.1	beta-galactosidase 7-like
	NC_066865.1	19464957	C	T	C	downstream_gene_variant	LOC103504430	XM_051089574.1	beta-galactosidase 15-like
							LOC103483033	XM_051089575.1	beta-galactosidase 7-like
	NC_066865.1	19464993	G	T	G	downstream_gene_variant	LOC103504430	XM_051089574.1	beta-galactosidase 15-like
							LOC103483033	XM_051089575.1	beta-galactosidase 7-like
	NC_066865.1	19465014	C	T	C	downstream_gene_variant	LOC103504430	XM_051089574.1	beta-galactosidase 15-like
							LOC103483033	XM_051089575.1	beta-galactosidase 7-like
	NC_066865.1	19465025	C	T	C	downstream_gene_variant	LOC103504430	XM_051089574.1	beta-galactosidase 15-like
							LOC103483033	XM_051089575.1	beta-galactosidase 7-like
	NC_066865.1	19468581	G	A	G	downstream_gene_variant	LOC103483033	XM_051089575.1	beta-galactosidase 7-like
	NC_066865.1	19468598	A	G	A	downstream_gene_variant	LOC103483033	XM_051089575.1	beta-galactosidase 7-like
	NC_066865.1	19468605	A	G	A	downstream_gene_variant	LOC103483033	XM_051089575.1	beta-galactosidase 7-like
	NC_066865.1	19471687	C	T	C	intergenic_variant
	NC_066865.1	19471841	T	C	T	intergenic_variant
	NC_066865.1	19477250	A	G	A	intergenic_variant
	NC_066865.1	19480598	C	T	C	intergenic_variant
	NC_066865.1	19480626	A	G	A	intergenic_variant
	NC_066865.1	19480691	G	A	G	intergenic_variant
	NC_066865.1	19481706	T	C	T	intergenic_variant
	NC_066865.1	19481749	T	A	T	intergenic_variant
	NC_066865.1	19485949	A	G	A	intergenic_variant
	NC_066865.1	19485983	C	T	C	intergenic_variant
	NC_066865.1	19486058	C	T	C	intergenic_variant
	NC_066865.1	19487966	A	G	A	intergenic_variant
	NC_066865.1	19487975	G	A	G	intergenic_variant
	NC_066865.1	19490991	T	C	T	intergenic_variant
	NC_066865.1	19491056	G	A	G	intergenic_variant
	NC_066865.1	19504268	T	C	T	intergenic_variant
	NC_066865.1	19509447	T	G	T	intergenic_variant
	NC_066865.1	19512811	A	G	A	intergenic_variant
	NC_066865.1	19527015	A	C	A	upstream_gene_variant	LOC103504426	XM_008468790.3	ankyrin repeat-containing protein At2g01680
	NC_066865.1	19527359	A	G	A	upstream_gene_variant	LOC103504426	XM_008468790.3	ankyrin repeat-containing protein At2g01680
	NC_066865.1	19527393	G	A	G	upstream_gene_variant	LOC103504426	XM_008468790.3	ankyrin repeat-containing protein At2g01680
	NC_066865.1	19527427	T	C	T	upstream_gene_variant	LOC103504426	XM_008468790.3	ankyrin repeat-containing protein At2g01680
	NC_066865.1	19529554	G	A	G	5_prime_UTR_variant	LOC103504426	XM_008468790.3	ankyrin repeat-containing protein At2g01680
						downstream_gene_variant	LOC103504433	XM_008468797.3	E3 ubiquitin protein ligase RIE1 isoform X1
								XM_051090427.1	E3 ubiquitin protein ligase RIE1 isoform X2
	NC_066865.1	19531637	A	G	A	missense_variant	LOC103504426	XM_008468790.3	ankyrin repeat-containing protein At2g01680
						downstream_gene_variant	LOC103504433	XM_008468797.3	E3 ubiquitin protein ligase RIE1 isoform X1
								XM_051090427.1	E3 ubiquitin protein ligase RIE1 isoform X2
	NC_066865.1	19555322	G	A	G	intergenic_variant
	NC_066865.1	19568360	G	C	G	intron_variant	LOC103504460	XM_008468810.3	phragmoplastin DRP1C
						upstream_gene_variant	LOC103504467	XR_007823784.1	putative B3 domain-containing protein At3g24850, transcript variant X3
								XR_007823785.1	putative B3 domain-containing protein At3g24850, transcript variant X4
						upstream_gene_variant	TRNAS-AGA_7	unassigned_transcript_429	tRNA-Ser
	NC_066866.1	21741572	A	G	A	downstream_gene_variant	LOC127151216	XM_051090645.1	MLP-like protein 328
	NC_066866.1	21791093	T	C	T	intergenic_variant
	NC_066867.1	25565201	G	A	G	upstream_gene_variant	LOC103496260	XM_008458042.3	calcium uniporter protein 6, mitochondrial-like
						downstream_gene_variant	LOC103496261	XM_008458044.3	uncharacterized protein LOC103496261
	NC_066867.1	25565229	T	C	T	upstream_gene_variant	LOC103496260	XM_008458042.3	calcium uniporter protein 6, mitochondrial-like
						downstream_gene_variant	LOC103496261	XM_008458044.3	uncharacterized protein LOC103496261
	NC_066867.1	25565262	T	G	T	upstream_gene_variant	LOC103496260	XM_008458042.3	calcium uniporter protein 6, mitochondrial-like
						downstream_gene_variant	LOC103496261	XM_008458044.3	uncharacterized protein LOC103496261
	NC_066867.1	25565271	G	A	G	upstream_gene_variant	LOC103496260	XM_008458042.3	calcium uniporter protein 6, mitochondrial-like
						downstream_gene_variant	LOC103496261	XM_008458044.3	uncharacterized protein LOC103496261
	NC_066867.1	25565329	C	G	C	upstream_gene_variant	LOC103496260	XM_008458042.3	calcium uniporter protein 6, mitochondrial-like
						downstream_gene_variant	LOC103496261	XM_008458044.3	uncharacterized protein LOC103496261
	NC_066867.1	25565348	A	G	A	upstream_gene_variant	LOC103496260	XM_008458042.3	calcium uniporter protein 6, mitochondrial-like
						downstream_gene_variant	LOC103496261	XM_008458044.3	uncharacterized protein LOC103496261
	NC_066867.1	25571548	G	A	G	intron_variant	LOC103496260	XM_008458042.3	calcium uniporter protein 6, mitochondrial-like
	NC_066867.1	25578536	C	T	C	intergenic_variant
	NC_066867.1	25578749	A	G	A	intergenic_variant
	NC_066867.1	25578802	C	T	C	intergenic_variant
	NC_066867.1	25586804	A	T	A	intron_variant	LOC127143954	XM_051079262.1	uncharacterized mitochondrial protein AtMg00810-like
	NC_066867.1	25586835	C	T	C	missense_variant	LOC127143954	XM_051079262.1	uncharacterized mitochondrial protein AtMg00810-like
	NC_066867.1	25589933	G	A	G	upstream_gene_variant	LOC103496259	XM_008458041.3	uncharacterized protein LOC103496259
						downstream_gene_variant	LOC127143954	XM_051079262.1	uncharacterized mitochondrial protein AtMg00810-like
	NC_066868.1	2113276	G	A	G	synonymous_variant	LOC103497155	XM_008459253.3	factor of DNA methylation 4
						upstream_gene_variant	LOC127144447	XR_007816090.1	uncharacterized LOC127144447
	NC_066868.1	4037785	T	A	T	intron_variant	LOC103502933	XM_051080276.1	LOW QUALITY PROTEIN: uncharacterized protein LOC103502933
	NC_066868.1	4038233	C	T	C	5_prime_UTR_variant	LOC103502933	XM_051080276.1	LOW QUALITY PROTEIN: uncharacterized protein LOC103502933
	NC_066868.1	4038279	G	A	G	5_prime_UTR_variant	LOC103502933	XM_051080276.1	LOW QUALITY PROTEIN: uncharacterized protein LOC103502933
	NC_066868.1	4040757	A	G	A	intron_variant	LOC103502933	XM_051080276.1	LOW QUALITY PROTEIN: uncharacterized protein LOC103502933
	NC_066868.1	4043897	G	A	G	intron_variant	LOC103502933	XM_051080276.1	LOW QUALITY PROTEIN: uncharacterized protein LOC103502933
	NC_066868.1	4074802	C	T	C	intergenic_variant
	NC_066868.1	4079108	A	G	A	intergenic_variant
	NC_066868.1	4094441	A	G	A	intergenic_variant
	NC_066868.1	4285851	T	C	T	downstream_gene_variant	LOC103502943	XM_008467069.3	classical arabinogalactan protein 9
	NC_066868.1	5341625	A	G	A	intergenic_variant
	NC_066868.1	5408291	T	G	T	intergenic_variant
	NC_066868.1	5409126	C	T	C	intergenic_variant

## Sheet: S4
	Supplementary Table 4. Variant Effect Predictor (VEP) analysis of SNPs with fixed private alleles in the population UBGCMC124. For each SNP, the table reports: genomic coordinates (chromosome and position); the fixed private allele in UBGCMC124; the reference and alternate alleles with respect to the Cucumis melo genome assembly AY_1.0 (NCBI ID: GCF_025177605.1); the predicted effect of the alter…
	Chromosome	Position	UBGCMC124 private and fixed allele	Reference allele	Alternate allele	Predicted variant effect	Gene ID	Transcript ID	Product
	NC_066857.1	3189396	T	C	T	downstream gene variant	LOC103495604	XM_008457224.3	dirigent protein 22-like
						intron variant non coding transcript variant	LOC103495605	XR_538890.3	uncharacterized LOC103495605
	NC_066857.1	21302847	A	G	A	downstream gene variant	LOC103489666	XM_008448924.3	photosystem II D1 precursor processing protein PSB27-H2, chloroplastic
								XM_008448925.3	photosystem II D1 precursor processing protein PSB27-H2, chloroplastic
								XM_008448926.3	photosystem II D1 precursor processing protein PSB27-H2, chloroplastic
						upstream gene variant	LOC103489667	XM_008448927.3	imidazoleglycerol-phosphate dehydratase 1, chloroplastic
	NC_066857.1	32478493	G	A	G	upstream gene variant	LOC103492842	XM_008453387.3	autophagy-related protein 18a
	NC_066858.1	13662027	T	G	T	intergenic variant
	NC_066858.1	13666435	T	C	T	intergenic variant
	NC_066858.1	24086874	T	C	T	downstream gene variant	LOC103494062	XM_008455081.3	UDP-arabinopyranose mutase 1
						splice region variant splice polypyrimidine tract variant intron variant	LOC103494063	XM_008455083.3	squamosa promoter-binding-like protein 6
						intron variant		XM_008455084.3	squamosa promoter-binding-like protein 6
	NC_066858.1	24140662	T	A	T	upstream gene variant	LOC103494056	XM_008455076.3	nitrile-specifier protein 1
						upstream gene variant	LOC127148131	XM_051081058.1	protein MIS12 homolog
	NC_066859.1	5984306	T	C	T	intergenic variant
	NC_066859.1	7510701	A	G	A	upstream gene variant	LOC103485692	XR_007819783.1	uncharacterized LOC103485692, transcript variant X1
								XR_536917.3	uncharacterized LOC103485692, transcript variant X2
	NC_066860.1	20514575	G	A	G	intergenic variant
	NC_066860.1	21569585	C	G	C	intergenic variant
	NC_066860.1	28822136	C	T	C	upstream gene variant	LOC103487035	XM_008445222.3	thaumatin-like protein
	NC_066860.1	28822151	G	A	G	upstream gene variant	LOC103487035	XM_008445222.3	thaumatin-like protein
	NC_066860.1	28822183	C	T	C	upstream gene variant	LOC103487035	XM_008445222.3	thaumatin-like protein
	NC_066860.1	28822250	C	T	C	upstream gene variant	LOC103487035	XM_008445222.3	thaumatin-like protein
	NC_066860.1	29751034	T	A	T	intron variant	LOC103486928	XM_051083947.1	co-chaperone protein p23-2 isoform X2
								XM_051083948.1	co-chaperone protein p23-2 isoform X2
	NC_066860.1	29753900	C	A	C	intron variant	LOC103486928	XM_051083947.1	co-chaperone protein p23-2 isoform X2
								XM_051083948.1	co-chaperone protein p23-2 isoform X2
	NC_066860.1	29756713	A	G	A	intron variant	LOC103486928	XM_051083947.1	co-chaperone protein p23-2 isoform X2
								XM_051083948.1	co-chaperone protein p23-2 isoform X2
	NC_066860.1	29843426	A	G	A	upstream gene variant	LOC103486922	XM_008445079.3	cation/calcium exchanger 2
	NC_066860.1	30382558	G	A	G	missense variant	LOC103486867	XM_008445003.3	exocyst complex component SEC15A-like
								XM_051083985.1	exocyst complex component SEC15A-like
								XM_051083986.1	exocyst complex component SEC15A-like
								XM_051083988.1	exocyst complex component SEC15A-like
								XM_051083989.1	exocyst complex component SEC15A-like
						upstream gene variant	LOC103486869	XM_008445008.3	uncharacterized protein LOC103486869
	NC_066860.1	33393124	A	G	A	downstream gene variant	LOC103486468	XM_008444445.3	syntaxin-71 isoform X2
								XM_051084184.1	syntaxin-71 isoform X1
						upstream gene variant	LOC103486474	XM_008444452.3	zinc finger protein BALDIBIS
	NC_066860.1	33393224	A	G	A	downstream gene variant	LOC103486468	XM_008444445.3	syntaxin-71 isoform X2
								XM_051084184.1	syntaxin-71 isoform X1
						upstream gene variant	LOC103486474	XM_008444452.3	zinc finger protein BALDIBIS
	NC_066860.1	33393284	T	G	T	downstream gene variant	LOC103486468	XM_008444445.3	syntaxin-71 isoform X2
								XM_051084184.1	syntaxin-71 isoform X1
						upstream gene variant	LOC103486474	XM_008444452.3	zinc finger protein BALDIBIS
	NC_066861.1	65899	G	A	G	intron variant	LOC103491645	XM_008451692.3	uncharacterized protein LOC103491645 isoform X2
								XM_008451694.3	uncharacterized protein LOC103491645 isoform X6
								XM_008451695.3	uncharacterized protein LOC103491645 isoform X8
								XM_051085302.1	uncharacterized protein LOC103491645 isoform X4
								XM_051085303.1	uncharacterized protein LOC103491645 isoform X5
								XM_051085304.1	uncharacterized protein LOC103491645 isoform X7
								XM_051085305.1	uncharacterized protein LOC103491645 isoform X9
						intron variant non coding transcript variant		XR_007821250.1	uncharacterized LOC103491645, transcript variant X11
								XR_007821251.1	uncharacterized LOC103491645, transcript variant X13
								XR_538093.3	uncharacterized LOC103491645, transcript variant X8
						3 prime UTR variant		XM_017045282.2	uncharacterized protein LOC103491645 isoform X1
								XM_017045283.2	uncharacterized protein LOC103491645 isoform X3
						non coding transcript exon variant		XR_007821249.1	uncharacterized LOC103491645, transcript variant X2
	NC_066861.1	101017	C	T	C	synonymous variant	LOC103491644	XM_008451690.3	L-ascorbate oxidase homolog
	NC_066861.1	113459	A	G	A	downstream gene variant	LOC103504343	XM_051084987.1	L-ascorbate oxidase homolog
	NC_066861.1	127936	A	G	A	downstream gene variant	LOC103491640	XM_008451681.3	pyruvate kinase, cytosolic isozyme
						upstream gene variant	LOC103491641	XM_008451682.2	E3 ubiquitin-protein ligase SIRP1
						downstream gene variant	LOC127149468	XM_051084986.1	L-ascorbate oxidase homolog
	NC_066861.1	185138	G	T	G	downstream gene variant	LOC103491634	XM_008451669.3	lysine--tRNA ligase, chloroplastic/mitochondrial isoform X1
								XM_008451670.3	lysine--tRNA ligase, chloroplastic/mitochondrial isoform X2
								XM_008451671.3	lysine--tRNA ligase, chloroplastic/mitochondrial isoform X3
						downstream gene variant	LOC103491636	XM_008451672.3	protein MET1, chloroplastic
	NC_066861.1	197300	C	T	C	intron variant	LOC103491634	XM_008451669.3	lysine--tRNA ligase, chloroplastic/mitochondrial isoform X1
								XM_008451670.3	lysine--tRNA ligase, chloroplastic/mitochondrial isoform X2
								XM_008451671.3	lysine--tRNA ligase, chloroplastic/mitochondrial isoform X3
	NC_066861.1	244520	A	A	G	intron variant	LOC103491628	XM_008451662.3	uncharacterized protein LOC103491628
	NC_066861.1	246592	A	A	G	intron variant	LOC103491628	XM_008451662.3	uncharacterized protein LOC103491628
	NC_066861.1	257063	G	G	A	intron variant	LOC103491627	XM_008451657.3	pheophytinase, chloroplastic isoform X1
								XM_008451658.3	pheophytinase, chloroplastic isoform X2
								XM_008451660.3	pheophytinase, chloroplastic isoform X3
								XM_008451661.3	pheophytinase, chloroplastic isoform X3
	NC_066861.1	275256	C	T	C	upstream gene variant	LOC103491625	XM_008451656.3	indole-3-acetaldehyde oxidase-like isoform X1
								XM_051084993.1	abscisic-aldehyde oxidase-like isoform X2
						downstream gene variant	LOC103491623	XR_007821093.1	indole-3-acetaldehyde oxidase-like, transcript variant X1
								XR_007821094.1	indole-3-acetaldehyde oxidase-like, transcript variant X2
								XR_007821095.1	indole-3-acetaldehyde oxidase-like, transcript variant X3
								XR_007821096.1	indole-3-acetaldehyde oxidase-like, transcript variant X5
	NC_066861.1	8662358	C	T	C	intergenic variant
	NC_066861.1	9445056	G	T	G	intergenic variant
	NC_066861.1	17446371	A	G	A	intergenic variant
	NC_066862.1	11611288	C	C	T	intergenic variant
	NC_066862.1	11611424	G	G	A	intergenic variant
	NC_066862.1	11630239	T	T	C	intergenic variant
	NC_066862.1	12227613	T	G	T	intergenic variant
	NC_066862.1	12227637	T	C	T	intergenic variant
	NC_066862.1	12227705	T	C	T	intergenic variant
	NC_066862.1	12228862	G	A	G	intergenic variant
	NC_066862.1	12230801	C	G	C	upstream gene variant	LOC107991462	XM_017046406.1	transcription factor MYB73-like
	NC_066862.1	12278867	C	T	C	downstream gene variant	LOC127149687	XM_051085548.1	uncharacterized protein LOC127149687
	NC_066862.1	24014598	A	G	A	intergenic variant
	NC_066862.1	24015103	G	A	G	intergenic variant
	NC_066862.1	24181105	T	C	T	intergenic variant
	NC_066862.1	24239579	A	T	A	intergenic variant
	NC_066862.1	24264467	A	T	A	intergenic variant
	NC_066862.1	24283277	A	G	A	intergenic variant
	NC_066862.1	24288562	A	C	A	intergenic variant
	NC_066862.1	24288616	A	G	A	intergenic variant
	NC_066862.1	24358953	T	C	T	intergenic variant
	NC_066862.1	24360370	A	G	A	intergenic variant
	NC_066862.1	24430278	A	G	A	intron variant	LOC103491710	XM_008451770.3	histone-lysine N-methyltransferase, H3 lysine-9 specific SUVH4 isoform X1
								XM_051085643.1	histone-lysine N-methyltransferase, H3 lysine-9 specific SUVH4 isoform X1
								XM_051085644.1	histone-lysine N-methyltransferase, H3 lysine-9 specific SUVH4 isoform X2
						intron variant non coding transcript variant		XR_007821442.1	histone-lysine N-methyltransferase, H3 lysine-9 specific SUVH4, transcript variant X2
								XR_538105.3	histone-lysine N-methyltransferase, H3 lysine-9 specific SUVH4, transcript variant X3
	NC_066862.1	24455246	T	C	T	intergenic variant
	NC_066862.1	24539506	A	G	A	intergenic variant
	NC_066862.1	24684467	T	C	T	downstream gene variant	LOC103491708	XM_008451765.3	uncharacterized protein LOC103491708 isoform X1
								XM_051085646.1	uncharacterized protein LOC103491708 isoform X1
								XM_051085647.1	uncharacterized protein LOC103491708 isoform X2
	NC_066862.1	24712038	C	A	C	intergenic variant
	NC_066862.1	24723458	A	G	A	intergenic variant
	NC_066862.1	24727354	A	G	A	intergenic variant
	NC_066862.1	24728824	T	A	T	intergenic variant
	NC_066862.1	24728971	A	G	A	intergenic variant
	NC_066862.1	24728985	C	A	C	intergenic variant
	NC_066862.1	24734515	T	C	T	intergenic variant
	NC_066862.1	24816163	T	G	T	upstream gene variant	LOC103491706	XM_008451762.3	chalcone synthase 2
	NC_066862.1	24820872	C	A	C	intergenic variant
	NC_066862.1	24838208	A	G	A	intergenic variant
	NC_066862.1	24850949	T	C	T	intergenic variant
	NC_066862.1	24862826	A	G	A	downstream gene variant	LOC127149730	XM_051085597.1	zinc finger BED domain-containing protein RICESLEEPER 2-like
	NC_066862.1	24866669	A	T	A	intergenic variant
	NC_066862.1	24866674	C	T	C	intergenic variant
	NC_066862.1	24875265	T	C	T	intergenic variant
	NC_066862.1	24971120	T	C	T	intergenic variant
	NC_066862.1	24971136	T	G	T	intergenic variant
	NC_066862.1	24971156	T	C	T	intergenic variant
	NC_066862.1	24971204	T	C	T	intergenic variant
	NC_066862.1	24978907	T	C	T	intergenic variant
	NC_066862.1	24979077	A	T	A	intergenic variant
	NC_066862.1	24998288	A	G	A	intergenic variant
	NC_066862.1	25008249	A	G	A	intergenic variant
	NC_066862.1	25025440	A	T	A	upstream gene variant	LOC103491704	XM_008451761.3	nudix hydrolase 13, mitochondrial
	NC_066862.1	25785728	A	G	A	intergenic variant
	NC_066862.1	25792091	A	G	A	upstream gene variant	LOC103500117	XM_008463324.3	uncharacterized protein LOC103500117 isoform X1
								XM_051086941.1	uncharacterized protein LOC103500117 isoform X2
	NC_066862.1	25811329	A	G	A	intergenic variant
	NC_066862.1	28671815	C	T	C	downstream gene variant	LOC103490792	XM_008450476.3	transcriptional regulator SUPERMAN-like
						downstream gene variant	LOC103490793	XM_008450479.3	uncharacterized protein LOC103490793
	NC_066862.1	29578030	C	A	C	downstream gene variant	LOC103490888	XM_008450629.3	probable aspartyl protease At4g16563
						upstream gene variant	LOC103490891	XM_008450632.3	phosphatidylinositol/phosphatidylcholine transfer protein SFH11 isoform X1
								XM_017045097.2	phosphatidylinositol/phosphatidylcholine transfer protein SFH11 isoform X2
								XM_051086480.1	phosphatidylinositol/phosphatidylcholine transfer protein SFH11 isoform X3
	NC_066862.1	29786640	A	G	A	upstream gene variant	LOC107990930	XR_001762775.2	uncharacterized LOC107990930, transcript variant X2
								XR_007821859.1	uncharacterized LOC107990930, transcript variant X1
	NC_066863.1	1394303	C	T	C	downstream gene variant	LOC103493678	XM_008454528.3	uncharacterized protein LOC103493678 isoform X3
								XM_008454529.3	uncharacterized protein LOC103493678 isoform X3
								XM_008454530.3	uncharacterized protein LOC103493678 isoform X4
								XM_051087848.1	uncharacterized protein LOC103493678 isoform X1
								XM_051087849.1	uncharacterized protein LOC103493678 isoform X2
								XM_051087850.1	uncharacterized protein LOC103493678 isoform X4
						intron variant	LOC103493679	XM_017045804.2	aminopeptidase M1
	NC_066863.1	3557214	G	A	G	intergenic variant
	NC_066863.1	3557231	T	C	T	intergenic variant
	NC_066863.1	3559018	A	G	A	intergenic variant
	NC_066863.1	3559177	A	G	A	intergenic variant
	NC_066863.1	3559204	A	G	A	intergenic variant
	NC_066863.1	3564250	A	G	A	intergenic variant
	NC_066863.1	3578889	A	G	A	intergenic variant
	NC_066863.1	3594610	T	C	T	downstream gene variant	LOC127150420	XR_007822725.1	small nucleolar RNA R32/R81/Z41
	NC_066863.1	3601870	T	C	T	intergenic variant
	NC_066863.1	3604246	T	C	T	intergenic variant
	NC_066866.1	4339571	A	G	A	upstream gene variant	LOC103488882	XM_008447807.3	probable methyltransferase At1g27930
						downstream gene variant	LOC103488883	XM_008447808.3	uncharacterized protein LOC103488883 isoform X2
	NC_066867.1	374710	G	G	A	downstream gene variant	LOC103499618	XM_008462651.3	protein kinase STUNTED
						downstream gene variant	LOC103499617	XM_051091545.1	MLO-like protein 13 isoform X1
								XM_051091546.1	MLO-like protein 13 isoform X2
	NC_066867.1	374756	C	C	T	downstream gene variant	LOC103499618	XM_008462651.3	protein kinase STUNTED
						downstream gene variant	LOC103499617	XM_051091545.1	MLO-like protein 13 isoform X1
								XM_051091546.1	MLO-like protein 13 isoform X2
	NC_066867.1	2085665	A	G	A	intergenic variant
	NC_066867.1	4089318	G	A	G	intergenic variant
	NC_066867.1	9345076	C	T	C	downstream gene variant	LOC103495918	XM_008457598.3	mitochondrial import receptor subunit TOM7-2-like
						synonymous variant	LOC103495919	XM_017046346.2	uncharacterized protein LOC103495919 isoform X1
								XM_017046347.2	uncharacterized protein LOC103495919 isoform X3
								XM_017046348.2	uncharacterized protein LOC103495919 isoform X1
								XM_017046349.2	uncharacterized protein LOC103495919 isoform X3
								XM_051091679.1	uncharacterized protein LOC103495919 isoform X2
								XM_051091680.1	uncharacterized protein LOC103495919 isoform X2
								XM_051091681.1	uncharacterized protein LOC103495919 isoform X4
								XM_051091682.1	uncharacterized protein LOC103495919 isoform X4
	NC_066867.1	11188906	A	G	A	intergenic variant
	NC_066867.1	24380255	A	T	A	upstream gene variant	LOC103496303	XM_008458111.3	transcription factor JUNGBRUNNEN 1-like
	NC_066867.1	24380262	C	T	C	upstream gene variant	LOC103496303	XM_008458111.3	transcription factor JUNGBRUNNEN 1-like
	NC_066867.1	24380387	A	G	A	upstream gene variant	LOC103496303	XM_008458111.3	transcription factor JUNGBRUNNEN 1-like
	NC_066867.1	24380398	G	A	G	upstream gene variant	LOC103496303	XM_008458111.3	transcription factor JUNGBRUNNEN 1-like
	NC_066867.1	24393765	G	A	G	intergenic variant
	NC_066867.1	24393770	T	G	T	intergenic variant
	NC_066867.1	24394140	A	G	A	intergenic variant
	NC_066867.1	24405271	A	T	A	intron variant	LOC103496302	XM_008458110.2	transcription factor JUNGBRUNNEN 1-like
	NC_066867.1	24409257	G	A	G	upstream gene variant	LOC103496302	XM_008458110.2	transcription factor JUNGBRUNNEN 1-like
	NC_066867.1	24434223	A	G	A	intron variant	LOC103496300	XM_008458094.3	molybdenum cofactor sulfurase isoform X1
								XM_008458095.3	molybdenum cofactor sulfurase isoform X3
								XM_008458096.3	molybdenum cofactor sulfurase isoform X2
								XM_008458097.3	molybdenum cofactor sulfurase isoform X4
								XM_008458102.3	molybdenum cofactor sulfurase isoform X7
								XM_051079646.1	molybdenum cofactor sulfurase isoform X5
								XM_051079647.1	molybdenum cofactor sulfurase isoform X6
								XM_051079648.1	molybdenum cofactor sulfurase isoform X8
						intron variant non coding transcript variant		XR_007815694.1	molybdenum cofactor sulfurase, transcript variant X7
								XR_007815695.1	molybdenum cofactor sulfurase, transcript variant X10
								XR_007815696.1	molybdenum cofactor sulfurase, transcript variant X11
	NC_066867.1	24434261	T	C	T	intron variant	LOC103496300	XM_008458094.3	molybdenum cofactor sulfurase isoform X1
								XM_008458095.3	molybdenum cofactor sulfurase isoform X3
								XM_008458096.3	molybdenum cofactor sulfurase isoform X2
								XM_008458097.3	molybdenum cofactor sulfurase isoform X4
								XM_008458102.3	molybdenum cofactor sulfurase isoform X7
								XM_051079646.1	molybdenum cofactor sulfurase isoform X5
								XM_051079647.1	molybdenum cofactor sulfurase isoform X6
								XM_051079648.1	molybdenum cofactor sulfurase isoform X8
						intron variant non coding transcript variant		XR_007815694.1	molybdenum cofactor sulfurase, transcript variant X7
								XR_007815695.1	molybdenum cofactor sulfurase, transcript variant X10
								XR_007815696.1	molybdenum cofactor sulfurase, transcript variant X11
	NC_066867.1	24451784	C	T	C	intron variant	LOC103496300	XM_008458094.3	molybdenum cofactor sulfurase isoform X1
								XM_008458095.3	molybdenum cofactor sulfurase isoform X3
								XM_008458096.3	molybdenum cofactor sulfurase isoform X2
								XM_008458097.3	molybdenum cofactor sulfurase isoform X4
								XM_008458102.3	molybdenum cofactor sulfurase isoform X7
								XM_008458109.2	molybdenum cofactor sulfurase isoform X9
								XM_051079646.1	molybdenum cofactor sulfurase isoform X5
								XM_051079647.1	molybdenum cofactor sulfurase isoform X6
								XM_051079648.1	molybdenum cofactor sulfurase isoform X8
						intron variant non coding transcript variant		XR_007815694.1	molybdenum cofactor sulfurase, transcript variant X7
								XR_007815695.1	molybdenum cofactor sulfurase, transcript variant X10
								XR_007815696.1	molybdenum cofactor sulfurase, transcript variant X11
	NC_066867.1	24451818	C	A	C	intron variant	LOC103496300	XM_008458094.3	molybdenum cofactor sulfurase isoform X1
								XM_008458095.3	molybdenum cofactor sulfurase isoform X3
								XM_008458096.3	molybdenum cofactor sulfurase isoform X2
								XM_008458097.3	molybdenum cofactor sulfurase isoform X4
								XM_008458102.3	molybdenum cofactor sulfurase isoform X7
								XM_008458109.2	molybdenum cofactor sulfurase isoform X9
								XM_051079646.1	molybdenum cofactor sulfurase isoform X5
								XM_051079647.1	molybdenum cofactor sulfurase isoform X6
								XM_051079648.1	molybdenum cofactor sulfurase isoform X8
						intron variant non coding transcript variant		XR_007815694.1	molybdenum cofactor sulfurase, transcript variant X7
								XR_007815695.1	molybdenum cofactor sulfurase, transcript variant X10
								XR_007815696.1	molybdenum cofactor sulfurase, transcript variant X11
	NC_066867.1	24451833	T	C	T	intron variant	LOC103496300	XM_008458094.3	molybdenum cofactor sulfurase isoform X1
								XM_008458095.3	molybdenum cofactor sulfurase isoform X3
								XM_008458096.3	molybdenum cofactor sulfurase isoform X2
								XM_008458097.3	molybdenum cofactor sulfurase isoform X4
								XM_008458102.3	molybdenum cofactor sulfurase isoform X7
								XM_008458109.2	molybdenum cofactor sulfurase isoform X9
								XM_051079646.1	molybdenum cofactor sulfurase isoform X5
								XM_051079647.1	molybdenum cofactor sulfurase isoform X6
								XM_051079648.1	molybdenum cofactor sulfurase isoform X8
						intron variant non coding transcript variant		XR_007815694.1	molybdenum cofactor sulfurase, transcript variant X7
								XR_007815695.1	molybdenum cofactor sulfurase, transcript variant X10
								XR_007815696.1	molybdenum cofactor sulfurase, transcript variant X11
	NC_066867.1	24458035	A	G	A	intron variant	LOC103496300	XM_008458094.3	molybdenum cofactor sulfurase isoform X1
								XM_008458095.3	molybdenum cofactor sulfurase isoform X3
								XM_008458096.3	molybdenum cofactor sulfurase isoform X2
								XM_008458097.3	molybdenum cofactor sulfurase isoform X4
								XM_008458102.3	molybdenum cofactor sulfurase isoform X7
								XM_008458109.2	molybdenum cofactor sulfurase isoform X9
								XM_051079646.1	molybdenum cofactor sulfurase isoform X5
								XM_051079647.1	molybdenum cofactor sulfurase isoform X6
								XM_051079648.1	molybdenum cofactor sulfurase isoform X8
						intron variant non coding transcript variant		XR_007815694.1	molybdenum cofactor sulfurase, transcript variant X7
								XR_007815695.1	molybdenum cofactor sulfurase, transcript variant X10
								XR_007815696.1	molybdenum cofactor sulfurase, transcript variant X11
	NC_066867.1	24465178	C	A	C	intron variant	LOC103496300	XM_008458094.3	molybdenum cofactor sulfurase isoform X1
								XM_008458095.3	molybdenum cofactor sulfurase isoform X3
								XM_008458096.3	molybdenum cofactor sulfurase isoform X2
								XM_008458097.3	molybdenum cofactor sulfurase isoform X4
								XM_008458102.3	molybdenum cofactor sulfurase isoform X7
								XM_008458109.2	molybdenum cofactor sulfurase isoform X9
								XM_051079646.1	molybdenum cofactor sulfurase isoform X5
								XM_051079647.1	molybdenum cofactor sulfurase isoform X6
								XM_051079648.1	molybdenum cofactor sulfurase isoform X8
						intron variant non coding transcript variant		XR_007815694.1	molybdenum cofactor sulfurase, transcript variant X7
								XR_007815695.1	molybdenum cofactor sulfurase, transcript variant X10
								XR_007815696.1	molybdenum cofactor sulfurase, transcript variant X11
	NC_066867.1	24468441	C	A	C	intron variant	LOC103496300	XM_008458094.3	molybdenum cofactor sulfurase isoform X1
								XM_008458095.3	molybdenum cofactor sulfurase isoform X3
								XM_008458096.3	molybdenum cofactor sulfurase isoform X2
								XM_008458097.3	molybdenum cofactor sulfurase isoform X4
								XM_008458102.3	molybdenum cofactor sulfurase isoform X7
								XM_008458109.2	molybdenum cofactor sulfurase isoform X9
								XM_051079646.1	molybdenum cofactor sulfurase isoform X5
								XM_051079647.1	molybdenum cofactor sulfurase isoform X6
								XM_051079648.1	molybdenum cofactor sulfurase isoform X8
						intron variant non coding transcript variant		XR_007815694.1	molybdenum cofactor sulfurase, transcript variant X7
								XR_007815695.1	molybdenum cofactor sulfurase, transcript variant X10
								XR_007815696.1	molybdenum cofactor sulfurase, transcript variant X11
	NC_066867.1	24468452	G	A	G	intron variant	LOC103496300	XM_008458094.3	molybdenum cofactor sulfurase isoform X1
								XM_008458095.3	molybdenum cofactor sulfurase isoform X3
								XM_008458096.3	molybdenum cofactor sulfurase isoform X2
								XM_008458097.3	molybdenum cofactor sulfurase isoform X4
								XM_008458102.3	molybdenum cofactor sulfurase isoform X7
								XM_008458109.2	molybdenum cofactor sulfurase isoform X9
								XM_051079646.1	molybdenum cofactor sulfurase isoform X5
								XM_051079647.1	molybdenum cofactor sulfurase isoform X6
								XM_051079648.1	molybdenum cofactor sulfurase isoform X8
						intron variant non coding transcript variant		XR_007815694.1	molybdenum cofactor sulfurase, transcript variant X7
								XR_007815695.1	molybdenum cofactor sulfurase, transcript variant X10
								XR_007815696.1	molybdenum cofactor sulfurase, transcript variant X11
	NC_066867.1	24468464	A	C	A	intron variant	LOC103496300	XM_008458094.3	molybdenum cofactor sulfurase isoform X1
								XM_008458095.3	molybdenum cofactor sulfurase isoform X3
								XM_008458096.3	molybdenum cofactor sulfurase isoform X2
								XM_008458097.3	molybdenum cofactor sulfurase isoform X4
								XM_008458102.3	molybdenum cofactor sulfurase isoform X7
								XM_008458109.2	molybdenum cofactor sulfurase isoform X9
								XM_051079646.1	molybdenum cofactor sulfurase isoform X5
								XM_051079647.1	molybdenum cofactor sulfurase isoform X6
								XM_051079648.1	molybdenum cofactor sulfurase isoform X8
						intron variant non coding transcript variant		XR_007815694.1	molybdenum cofactor sulfurase, transcript variant X7
								XR_007815695.1	molybdenum cofactor sulfurase, transcript variant X10
								XR_007815696.1	molybdenum cofactor sulfurase, transcript variant X11
	NC_066867.1	24479804	A	G	A	intron variant	LOC103496300	XM_008458094.3	molybdenum cofactor sulfurase isoform X1
								XM_008458095.3	molybdenum cofactor sulfurase isoform X3
								XM_008458096.3	molybdenum cofactor sulfurase isoform X2
								XM_008458097.3	molybdenum cofactor sulfurase isoform X4
								XM_008458102.3	molybdenum cofactor sulfurase isoform X7
								XM_008458109.2	molybdenum cofactor sulfurase isoform X9
								XM_051079646.1	molybdenum cofactor sulfurase isoform X5
								XM_051079647.1	molybdenum cofactor sulfurase isoform X6
								XM_051079648.1	molybdenum cofactor sulfurase isoform X8
						intron variant non coding transcript variant		XR_007815694.1	molybdenum cofactor sulfurase, transcript variant X7
								XR_007815695.1	molybdenum cofactor sulfurase, transcript variant X10
								XR_007815696.1	molybdenum cofactor sulfurase, transcript variant X11
	NC_066867.1	24486275	C	A	C	intron variant	LOC103496300	XM_008458094.3	molybdenum cofactor sulfurase isoform X1
								XM_008458095.3	molybdenum cofactor sulfurase isoform X3
								XM_008458096.3	molybdenum cofactor sulfurase isoform X2
								XM_008458097.3	molybdenum cofactor sulfurase isoform X4
								XM_008458102.3	molybdenum cofactor sulfurase isoform X7
								XM_008458109.2	molybdenum cofactor sulfurase isoform X9
								XM_051079646.1	molybdenum cofactor sulfurase isoform X5
								XM_051079647.1	molybdenum cofactor sulfurase isoform X6
								XM_051079648.1	molybdenum cofactor sulfurase isoform X8
						intron variant non coding transcript variant		XR_007815694.1	molybdenum cofactor sulfurase, transcript variant X7
								XR_007815695.1	molybdenum cofactor sulfurase, transcript variant X10
								XR_007815696.1	molybdenum cofactor sulfurase, transcript variant X11
	NC_066867.1	24577802	T	C	T	intergenic variant
	NC_066867.1	24577817	A	T	A	intergenic variant
	NC_066867.1	24577832	C	A	C	intergenic variant
	NC_066867.1	24584779	T	C	T	intergenic variant
	NC_066867.1	24645697	C	T	C	intergenic variant
	NC_066867.1	24660260	T	C	T	intergenic variant
	NC_066867.1	24678565	T	C	T	intergenic variant
	NC_066867.1	24681182	A	G	A	intergenic variant
	NC_066868.1	1145487	T	C	T	intergenic variant
	NC_066868.1	1668992	C	T	C	downstream gene variant	LOC103497107	XM_008459192.3	uncharacterized protein LOC103497107
						downstream gene variant	LOC103497108	XM_008459194.3	uncharacterized protein LOC103497108
								XM_008459195.3	uncharacterized protein LOC103497108
								XM_051080397.1	uncharacterized protein LOC103497108
	NC_066868.1	2231661	C	G	C	intergenic variant
	NC_066868.1	2246232	A	G	A	intergenic variant
	NC_066868.1	2257880	A	G	A	intergenic variant
	NC_066868.1	2267009	A	G	A	intergenic variant
	NC_066868.1	2277479	T	G	T	intergenic variant
	NC_066868.1	2277538	C	A	C	intergenic variant
	NC_066868.1	2295165	A	C	A	intergenic variant
	NC_066868.1	2309320	G	A	G	intergenic variant
	NC_066868.1	2319627	G	A	G	intergenic variant
	NC_066868.1	2321437	T	C	T	intergenic variant
	NC_066868.1	2324388	G	A	G	intergenic variant
	NC_066868.1	3157875	A	C	A	intergenic variant
	NC_066868.1	4532223	A	G	A	downstream gene variant	LOC103501914	XM_008465679.3	histone H4
	NC_066868.1	24302667	G	T	G	upstream gene variant	LOC103489262	XM_017043525.2	G-type lectin S-receptor-like serine/threonine-protein kinase At1g11330
						intron variant	LOC107990403	XM_017043528.2	G-type lectin S-receptor-like serine/threonine-protein kinase At1g11330 isoform X1
								XM_051079906.1	G-type lectin S-receptor-like serine/threonine-protein kinase SD1-13 isoform X2
								XM_051079907.1	G-type lectin S-receptor-like serine/threonine-protein kinase At1g11330 isoform X3
						upstream gene variant	LOC127144228	XM_051079908.1	G-type lectin S-receptor-like serine/threonine-protein kinase At1g11330 isoform X1
								XM_051079909.1	G-type lectin S-receptor-like serine/threonine-protein kinase At1g11330 isoform X2
								XM_051079910.1	G-type lectin S-receptor-like serine/threonine-protein kinase At1g11330 isoform X3
	NC_066868.1	24303393	G	C	G	upstream gene variant	LOC103489262	XM_017043525.2	G-type lectin S-receptor-like serine/threonine-protein kinase At1g11330
						missense variant	LOC107990403	XM_017043528.2	G-type lectin S-receptor-like serine/threonine-protein kinase At1g11330 isoform X1
								XM_051079906.1	G-type lectin S-receptor-like serine/threonine-protein kinase SD1-13 isoform X2
								XM_051079907.1	G-type lectin S-receptor-like serine/threonine-protein kinase At1g11330 isoform X3
						upstream gene variant	LOC127144228	XM_051079908.1	G-type lectin S-receptor-like serine/threonine-protein kinase At1g11330 isoform X1
								XM_051079909.1	G-type lectin S-receptor-like serine/threonine-protein kinase At1g11330 isoform X2
								XM_051079910.1	G-type lectin S-receptor-like serine/threonine-protein kinase At1g11330 isoform X3
	NC_066868.1	24303453	C	T	C	upstream gene variant	LOC103489262	XM_017043525.2	G-type lectin S-receptor-like serine/threonine-protein kinase At1g11330
						missense variant	LOC107990403	XM_017043528.2	G-type lectin S-receptor-like serine/threonine-protein kinase At1g11330 isoform X1
								XM_051079906.1	G-type lectin S-receptor-like serine/threonine-protein kinase SD1-13 isoform X2
								XM_051079907.1	G-type lectin S-receptor-like serine/threonine-protein kinase At1g11330 isoform X3
						upstream gene variant	LOC127144228	XM_051079908.1	G-type lectin S-receptor-like serine/threonine-protein kinase At1g11330 isoform X1
								XM_051079909.1	G-type lectin S-receptor-like serine/threonine-protein kinase At1g11330 isoform X2
								XM_051079910.1	G-type lectin S-receptor-like serine/threonine-protein kinase At1g11330 isoform X3
	NC_066868.1	27302710	T	G	T	upstream gene variant	LOC103497816	XM_008460208.3	transcription factor MYB62-like
						upstream gene variant	LOC103497898	XM_008460330.3	40S ribosomal protein S7
								XM_008460404.3	40S ribosomal protein S7
